# Supplementary material for: Custodiol® Supplemented with Synthetic Human Relaxin Decreases Ischemia-Reperfusion Injury after Porcine Kidney Transplantation
Source: Int J Mol Sci. 2021 Oct 22;22(21):11417. doi: 10.3390/ijms222111417 (PMC8583819; doi:10.3390/ijms222111417)
Supplement: Supplementary file 1 [file ijms-22-11417-s001.zip]

Archive with 1 entries (1 files):
- ijms-1409033-supplementary.pdf
